# Supplementary material for: Insights into Brochosome Distribution, Synthesis, and Novel Rapid-Release Mechanism in Maiestas dorsalis (Hemiptera: Cicadellidae)
Source: Insects. 2023 Aug 30;14(9):734. doi: 10.3390/insects14090734 (PMC10531587; doi:10.3390/insects14090734)
Supplement: Supplementary file 1 [file insects-14-00734-s001.zip]

Archive with 1 entries (1 files):
- insects-2583573-supplementary.pdf
